# Supplementary material for: Defining the Signature of VISTA on Myeloid Cell Chemokine Responsiveness
Source: Front Immunol. 2019 Nov 19;10:2641. doi: 10.3389/fimmu.2019.02641 (PMC6877598; doi:10.3389/fimmu.2019.02641)
Supplement: Supplementary file 2 [file Table_1.XLSX]

## Sheet: Sheet1
Gene symbol	ProbeSet ID	WT1	WT2	WT3	WT4	KO1	KO2	KO3	Log2 change in gene expression	P-value (Wilcoxon test)
Vsir (VISTA)	NM_001159572.1:1322	2628.52	2914.61	3021.4	2926.33	195.895	283.58	358.01	-3.77828	0.0571429
Chemokines
Cxcl1	NM_008176.1:560	9.295	8.695	14.425	12.8	9.59	9.35	12.92	-0.505055	0.857143
Cxcl2	NM_009140.2:765	39.14	28.61	27.93	41.59	24.895	30.31	24.91	-0.776872	0.211798
Cxcl3	NM_203320.2:275	6.77	10.23	10.06	19.2	13.31	9.695	12	-0.402204	0.857143
Cxcl5	NM_009141.2:565	13.075	13.205	7.01	10.66	9.98	12.61	10.15	-0.424809	0.628571
Cxcl9	NM_008599.2:40	12.125	12.74	15.37	16	15.645	17.81	12.92	-0.278121	0.4
Cxcl10	NM_021274.1:115	21.29	42.16	27.01	27.73	23.73	23.245	15.69	-0.915376	0.228571
Cxcl11	NM_019494.1:345	20.34	20.865	18.895	20.26	23.115	23.215	15.69	-0.373744	0.59256
Cxcl12	NM_021704.3:259	1234.26	680.065	555.565	721.98	854.91	1025.7	719.71	-0.295712	0.628571
Cxcl13	NM_018866.2:551	6.785	8.16	10.49	7.47	3.745	4.19	9.23	-0.938837	0.4
Cxcl14	NM_019568.2:658	3737.61	4236.91	4569.02	4592.12	3363.41	3834.82	3988.83	-0.615172	0.228571
Cxcl16	NM_023158.6:679	2212.98	2547.05	2623.6	2490.16	2212.94	2287.64	2264.3	-0.545539	0.228571
Cx3cl1	NM_009142.3:125	30.835	25.48	25.45	33.06	21.68	32.455	23.07	-0.572671	0.372456
Ccl1	NM_011329.2:145	1.94	6.64	5.5	4.27	6.985	6.925	1	-0.2995	0.628571
Ccl2	NM_011333.3:415	685.735	586.825	559.54	601.48	749.54	686.195	644.97	-0.226008	0.114286
Ccl3	NM_011337.1:60	441.29	406.98	409.48	459.64	392.865	399.55	447.51	-0.469965	0.4
Ccl4	NM_013652.1:140	57.525	62.85	47.93	52.26	52.855	62.74	49.83	-0.415027	1
Ccl5	NM_013653.1:165	72.265	100.88	80.31	83.18	64.83	69.71	69.2	-0.724456	0.0571429
Ccl6	NM_009139.2:825	924.345	851.64	737.055	855.29	588.58	570.565	563.77	-0.967182	0.0571429
Ccl7	NM_013654.3:141	164.115	110.75	118.825	116.24	150.41	149.06	113.49	-0.304297	0.857143
Ccl8	NM_021443.2:150	177.035	152.7	108.675	120.51	155.19	129.495	105.19	-0.51963	0.857143
Ccl9	NM_011338.2:1125	2957.24	3059.55	3054.12	3280.39	2690.99	2905.2	2702.59	-0.573692	0.0571429
Ccl11	NM_011330.3:430	4.335	2.54	3.975	7.47	8.42	7.445	3.69	0.094118	0.628571
Ccl12	NM_011331.2:173	39.6	40.675	36.445	39.46	42.175	38.695	40.6	-0.36261	0.628571
Ccl17	NM_011332.2:247	22.275	25.965	19.005	16	18.64	21.41	20.3	-0.46401	0.857143
Ccl19	NM_011888.2:465	5.325	13.71	5.93	8.53	6.06	9.425	6.46	-0.610053	0.857143
Ccl20	NM_016960.1:120	7.72	4.565	5.485	3.2	5.135	6.025	3.69	-0.497864	1
Ccl21a	NM_011124.4:170	7.26	5.635	4.465	5.33	3.725	6.095	6.46	-0.478956	1
Ccl22	NM_009137.2:1096	7.3	10.13	10	12.8	8.15	13.165	12.92	-0.2328	0.4
Ccl24	NM_019577.4:335	18.015	25.1	22.49	24.53	18.665	17.255	12.92	-0.884024	0.114286
Ccl25	NM_009138.3:626	20.265	16.94	13.52	12.8	18.62	18.225	21.22	-0.129656	0.228571
Ccl26	NM_001013412.2:140	22.35	20.9	26.5	18.13	19.325	13.93	22.14	-0.665779	0.4
Ccl27a	NM_001048179.1:265	20.83	15.265	12.885	22.4	17.52	26.64	14.76	-0.276762	0.857143
Ccl28	NM_020279.3:234	6.31	2.025	3.995	2.13	3.725	1.85	5.54	-0.37956	0.857143
Chemokine Receptors
Cxcr1	NM_178241.4:860	4.81	5.605	4.485	5.33	5.355	4.26	6.46	-0.331678	0.857143
Cxcr2	NM_009909.3:440	11.56	8.715	10.585	12.8	13.945	16.56	13.84	0.0224593	0.0571429
Cxcr3	NM_009910.2:605	29.5	46.95	44.79	36.26	30.735	29.895	30.45	-0.790146	0.4
Cxcr4	NM_009911.3:704	714.935	787.165	848.495	881.95	567.685	542.79	486.26	-1.01755	0.0571429
Cxcr5	NM_007551.2:1648	16.48	13.19	13.39	13.86	14.015	22.625	13.84	-0.173224	0.4
Cxcr6	NM_030712.4:650	17.8	14.8	10.995	11.73	11.415	24.46	21.22	0.0454329	0.4
Xcr1	NM_011798.4:350	6.75	6.71	4.445	1.07	3.965	2.805	1.85	-1.13834	0.4
Cx3cr1	NM_009987.3:2696	231.795	227.465	264.21	299.67	334.53	380.52	374.62	0.0908877	0.0571429
Ccr1	NM_009912.4:1526	200.76	194.345	182.195	5.33	200.57	181.785	6.46	-0.583496	0.857143
Ccr2	NM_009915.2:2965	102.82	101.655	137.495	12.8	103.55	113.435	13.84	-0.620085	0.857143
Ccr3	NM_009914.4:664	43.35	53.105	75.295	36.26	60.17	67.1	30.45	-0.399287	1
Ccr4	NM_009916.2:394	11.495	9.835	7.79	881.95	7.485	6.68	486.26	-0.864408	0.4
Ccr5	NM_009917.5:1340	525.405	551.785	469.48	13.86	577.34	569.125	13.84	-0.427532	0.628571
Ccr6	NM_001190333.1:660	6.05	7.27	9.59	11.73	8.48	13.205	21.22	0.308707	0.228571
Ccr7	NM_007719.2:755	8.775	7.315	6.84	1.07	7.455	6.955	1.85	-0.561707	1
Ccr8	NM_007720.2:426	26.19	19.135	24.17	299.67	20.87	21.745	374.62	0.176594	1
Ccr9	NM_009913.6:820	16.855	15.12	16.395	299.67	13.905	15.32	374.62	0.214549	0.857143
