# Supplementary material for: Defining the Signature of VISTA on Myeloid Cell Chemokine Responsiveness
Source: Front Immunol. 2019 Nov 19;10:2641. doi: 10.3389/fimmu.2019.02641 (PMC6877598; doi:10.3389/fimmu.2019.02641)
Supplement: Supplementary file 3 [file Table_2.XLSX]

## Sheet: data for supp fig
	Probe Name	WT avg	WT StdDev	Log2 Fold change in KO
	Itga4	814.773	79.0259	-0.306415
	Itga5	239.623	19.0133	0.146421
	Itgal	746.533	75.4772	-0.100265
	Itgam	1183.83	50.7212	-0.0637505
	Itgax	15.1525	3.2288	0.375277
	Itgb1	5977.4	383.733	-0.015089
	Itgb2	1242.25	68.1698	-0.0628339
	Itgb7	14.9575	4.5497	-0.337189
	Icam1	231.76	30.1532	-0.195592
	Vcam1	155.577	38.0611	0.032845
	Cd44	32.145	4.18381	-0.0389819
	Selplg	1401.87	106.416	-0.200744
	Sell	26.2125	8.18655	0.481875
	Dpp4	4.8575	1.87992	-0.192289
	Vsir	2816.72	192.064	-3.50676
